# Supplementary material for: Novel Flavin Mononucleotide-Functionalized Cerium Fluoride Nanoparticles for Selective Enhanced X-Ray-Induced Photodynamic Therapy
Source: J Funct Biomater. 2024 Dec 10;15(12):373. doi: 10.3390/jfb15120373 (PMC11676406; doi:10.3390/jfb15120373)
Supplement: Supplementary file 1 [file jfb-15-00373-s001.zip]

Archive with 1 entries (1 files):
- jfb-3330779-supplementary.pdf
